# Supplementary material for: Open-label placebos—a systematic review and meta-analysis of experimental studies with non-clinical samples
Source: Sci Rep. 2023 Mar 4;13:3640. doi: 10.1038/s41598-023-30362-z (PMC9985604; doi:10.1038/s41598-023-30362-z)
Supplement: Supplementary file 1 — Supplementary Information 1. [file 41598_2023_30362_MOESM1_ESM.xlsx]

## Sheet: data
Authors	Measure	Mean_OLP_pre	SD_OLP_pre	N_OLP_pre	Mean_Contr_pre	SD_Contr_pre	N_Contr_pre	Mean_OLP_post	SD_OLP_post	N_OLP_post	Mean_Contr_post	SD_Contr_post	N_Contr_post	Change_OLP_change_provided	SD_OLP_change_provided	N_OLP_change_provided	Change_Contr_change_provided	SD_Contr_change_provided	N_Contr_change_provided	Suggestiveness	kindControl	Form	Context
Mundt et al.	Pain intensity	-41.9	7.22	25	-42.79	10.69	25	-41.69	13.43	25	-48.93	11.87	25	n.a.	n.a.	n.a.	n.a.	n.a.	n.a.	2	HP	self-report	Lab
Meeuwis et al.	Self-reported itch	-0.47	0.84	45	-0.39	0.89	46	-3.14	1.61	45	-3.46	1.51	46	n.a.	n.a.	n.a.	n.a.	n.a.	n.a.	1	NT	self-report	Lab
Kube et al.	Heat pain intensity	-81.29	15.31	25	-77.42	14.07	25	-81.31	15.37	25	-80.12	13.76	25	n.a.	n.a.	n.a.	n.a.	n.a.	n.a.	2	NT	self-report	Lab
Kube et al.	Heat pain unpleasentness	-79.52	16.55	25	-70.08	20.08	25	-80.51	15.75	25	-70.65	18.69	25	n.a.	n.a.	n.a.	n.a.	n.a.	n.a.	2	NT	self-report	Lab
Locher et al.	Heat pain intensity	n.a.	n.a.	n.a.	n.a.	n.a.	n.a.	n.a.	n.a.	n.a.	n.a.	n.a.	40	-59.51	8.64	37	-60.35	8.6	40	3	NT	self-report	Lab
Locher et al.	Heat pain unpleasentness	n.a.	n.a.	n.a.	n.a.	n.a.	n.a.	n.a.	n.a.	n.a.	n.a.	n.a.	40	-59.93	9.37	37	-63.8	9.36	40	3	NT	self-report	Lab
Schaefer et al. a)	Change in test anxiety	n.a.	n.a.	n.a.	n.a.	n.a.	n.a.	n.a.	n.a.	n.a.	n.a.	n.a.	n.a.	4.39	9.35	31	0.07	6	27	3	NT	self-report	Clinical
Schaefer et al. a)	Change in self-management-abilities	n.a.	n.a.	n.a.	n.a.	n.a.	n.a.	n.a.	n.a.	n.a.	n.a.	n.a.	n.a.	15.77	31.71	31	2.48	15.46	27	3	NT	self-report	Clinical
El Brihi et al.	Emotional distress	n.a.	n.a.	n.a.	n.a.	n.a.	n.a.	n.a.	n.a.	n.a.	n.a.	n.a.	n.a.	7.28	8.81	61	0.19	6.42	27	3	NT	self-report	Clinical
El Brihi et al.	Positive mental well-being	n.a.	n.a.	n.a.	n.a.	n.a.	n.a.	n.a.	n.a.	n.a.	n.a.	n.a.	n.a.	3.57	8.94	61	-2.3	6.27	27	3	NT	self-report	Clinical
El Brihi et al.	Physical symptoms	n.a.	n.a.	n.a.	n.a.	n.a.	n.a.	n.a.	n.a.	n.a.	n.a.	n.a.	n.a.	8.65	9.02	61	0.81	19.05	26	3	NT	self-report	Clinical
El Brihi et al.	Sleep quality	n.a.	n.a.	n.a.	n.a.	n.a.	n.a.	n.a.	n.a.	n.a.	n.a.	n.a.	n.a.	1.7	2.06	61	0.17	1.42	26	3	NT	self-report	Clinical
Walach et al.	Change in well-being	n.a.	n.a.	n.a.	n.a.	n.a.	n.a.	n.a.	n.a.	n.a.	n.a.	n.a.	n.a.	3.6	8.1	41	-0.8	9.3	37	0	NT	self-report	Lab
Guevarra et al. a)	Self-reported emotional distress	n.a.	n.a.	n.a.	n.a.	n.a.	n.a.	n.a.	n.a.	n.a.	n.a.	n.a.	n.a.	-6.19	1.48	29	-7.5	1.13	33	1	HP	self-report	Lab
Glombiewski et al.	Sadness	-10.96	12.95	32	-10.26	9.27	32	-16.99	13.02	32	-19.67	11.43	32	n.a.	n.a.	n.a.	n.a.	n.a.	n.a.	0	NT	self-report	Lab
Kube et al.	Heat pain tolerance	48.43	1.43	25	48.52	1.33	25	48.62	1.57	25	48.44	1.26	25	n.a.	n.a.	n.a.	n.a.	n.a.	n.a.	2	NT	objective	n.a.
Locher et al.	Heat pain tolerance	n.a.	n.a.	n.a.	n.a.	n.a.	n.a.	n.a.	n.a.	n.a.	n.a.	n.a.	n.a.	48.15	0.85	37	48.07	0.89	40	3	NT	objective	n.a.
Walach et al.	Change in diastolic blood pressure	n.a.	n.a.	n.a.	n.a.	n.a.	n.a.	n.a.	n.a.	n.a.	n.a.	n.a.	n.a.	-2.3	5.6	41	-2.7	4.9	37	0	NT	objective	n.a.
Walach et al.	Change in heart rate	n.a.	n.a.	n.a.	n.a.	n.a.	n.a.	n.a.	n.a.	n.a.	n.a.	n.a.	n.a.	-6.2	8.3	41	-4.1	5.2	37	0	NT	objective	n.a.
Walach et al.	Change in systolic blood pressure	n.a.	n.a.	n.a.	n.a.	n.a.	n.a.	n.a.	n.a.	n.a.	n.a.	n.a.	n.a.	-7.9	7.7	41	-3.5	2.7	37	0	NT	objective	n.a.
Rief & Glombiewski	Change in pain threshold	n.a.	n.a.	n.a.	n.a.	n.a.	n.a.	n.a.	n.a.	n.a.	n.a.	n.a.	n.a.	-0.82	1.75	41	-0.27	1.48	20	0	NT	objective	n.a.
Urroz et al.	Heart rate (10 min)	-176	12	12	-184	12	12	-89	12	12	-97	12	12	n.a.	n.a.	n.a.	n.a.	n.a.	n.a.	0	NT	objective	n.a.
Urroz et al.	Heart rate (20 min)	-176	12	12	-184	12	12	-81	10	12	-94	10	12	n.a.	n.a.	n.a.	n.a.	n.a.	n.a.	0	NT	objective	n.a.
Urroz et al.	Heart rate (30 min)	-176	12	12	-184	12	12	-78	10	12	-86	10	12	n.a.	n.a.	n.a.	n.a.	n.a.	n.a.	0	NT	objective	n.a.
Urroz et al.	Heart rate (40 min)	-176	12	12	-184	12	12	-75	12	12	-84	12	12	n.a.	n.a.	n.a.	n.a.	n.a.	n.a.	0	NT	objective	n.a.
Urroz et al.	Heart rate (50 min)	-176	12	12	-184	12	12	-71	9	12	-80	9	12	n.a.	n.a.	n.a.	n.a.	n.a.	n.a.	0	NT	objective	n.a.
Urroz et al.	Heart rate (60 min)	-176	12	12	-184	12	12	-69	9	12	-79	9	12	n.a.	n.a.	n.a.	n.a.	n.a.	n.a.	0	NT	objective	n.a.
Urroz et al.	Systolic blood pressure (10 min)	-144	13	12	-147	14	12	-117	9	12	-120	9	12	n.a.	n.a.	n.a.	n.a.	n.a.	n.a.	0	NT	objective	n.a.
Urroz et al.	Systolic blood pressure (20 min)	-144	13	12	-147	14	12	-113	8	12	-116	8	12	n.a.	n.a.	n.a.	n.a.	n.a.	n.a.	0	NT	objective	n.a.
Urroz et al.	Systolic blood pressure (30 min)	-144	13	12	-147	14	12	-112	9	12	-114	9	12	n.a.	n.a.	n.a.	n.a.	n.a.	n.a.	0	NT	objective	n.a.
Urroz et al.	Systolic blood pressure (40 min)	-144	13	12	-147	14	12	-110	9	12	-112	9	12	n.a.	n.a.	n.a.	n.a.	n.a.	n.a.	0	NT	objective	n.a.
Urroz et al.	Systolic blood pressure (50 min)	-144	13	12	-147	14	12	-109	9	12	-111	9	12	n.a.	n.a.	n.a.	n.a.	n.a.	n.a.	0	NT	objective	n.a.
Urroz et al.	Systolic blood pressure (60 min)	-144	13	12	-147	14	12	-109	9	12	-110	9	12	n.a.	n.a.	n.a.	n.a.	n.a.	n.a.	0	NT	objective	n.a.
Urroz et al.	Diastolic blood pressure (10 min)	-78	6	12	-76	6	12	-73	7	12	-72	7	12	n.a.	n.a.	n.a.	n.a.	n.a.	n.a.	0	NT	objective	n.a.
Urroz et al.	Diastolic blood pressure (20 min)	-78	6	12	-76	6	12	-73	7	12	-72	7	12	n.a.	n.a.	n.a.	n.a.	n.a.	n.a.	0	NT	objective	n.a.
Urroz et al.	Diastolic blood pressure (30 min)	-78	6	12	-76	6	12	-75	7	12	-73	7	12	n.a.	n.a.	n.a.	n.a.	n.a.	n.a.	0	NT	objective	n.a.
Urroz et al.	Diastolic blood pressure (40 min)	-78	6	12	-76	6	12	-73	7	12	-73	7	12	n.a.	n.a.	n.a.	n.a.	n.a.	n.a.	0	NT	objective	n.a.
Urroz et al.	Diastolic blood pressure (50 min)	-78	6	12	-76	6	12	-73	7	12	-74	7	12	n.a.	n.a.	n.a.	n.a.	n.a.	n.a.	0	NT	objective	n.a.
Urroz et al.	Diastolic blood pressure (60 min)	-78	6	12	-76	6	12	-74	7	12	-73	7	12	n.a.	n.a.	n.a.	n.a.	n.a.	n.a.	0	NT	objective	n.a.
Urroz et al.	Volume of oxygen consumption (10 min)	-2558	673	12	-2356	679	12	-402	111	12	-399	112	12	n.a.	n.a.	n.a.	n.a.	n.a.	n.a.	0	NT	objective	n.a.
Urroz et al.	Volume of oxygen consumption (20 min)	-2558	673	12	-2356	679	12	-343	101	12	-343	102	12	n.a.	n.a.	n.a.	n.a.	n.a.	n.a.	0	NT	objective	n.a.
Urroz et al.	Volume of oxygen consumption (30 min)	-2558	673	12	-2356	679	12	-342	104	12	-325	105	12	n.a.	n.a.	n.a.	n.a.	n.a.	n.a.	0	NT	objective	n.a.
Urroz et al.	Volume of oxygen consumption (40 min)	-2558	673	12	-2356	679	12	-329	101	12	-330	102	12	n.a.	n.a.	n.a.	n.a.	n.a.	n.a.	0	NT	objective	n.a.
Urroz et al.	Volume of oxygen consumption (50 min)	-2558	673	12	-2356	679	12	-305	104	12	-274	105	12	n.a.	n.a.	n.a.	n.a.	n.a.	n.a.	0	NT	objective	n.a.
Urroz et al.	Volume of oxygen consumption (60 min)	-2558	673	12	-2356	679	12	-296	104	12	-280	105	12	n.a.	n.a.	n.a.	n.a.	n.a.	n.a.	0	NT	objective	n.a.
Urroz et al.	Respiratory rate (10 min)	-39	9	12	-37	9	12	-23	27	12	-22	27	12	n.a.	n.a.	n.a.	n.a.	n.a.	n.a.	0	NT	objective	n.a.
Urroz et al.	Respiratory rate (20 min)	-39	9	12	-37	9	12	-20	4	12	-18	4	12	n.a.	n.a.	n.a.	n.a.	n.a.	n.a.	0	NT	objective	n.a.
Urroz et al.	Respiratory rate (30 min)	-39	9	12	-37	9	12	-19	4	12	-17	4	12	n.a.	n.a.	n.a.	n.a.	n.a.	n.a.	0	NT	objective	n.a.
Urroz et al.	Respiratory rate (40 min)	-39	9	12	-37	9	12	-18	4	12	-16	4	12	n.a.	n.a.	n.a.	n.a.	n.a.	n.a.	0	NT	objective	n.a.
Urroz et al.	Respiratory rate (50 min)	-39	9	12	-37	9	12	-18	4	12	-15	4	12	n.a.	n.a.	n.a.	n.a.	n.a.	n.a.	0	NT	objective	n.a.
Urroz et al.	Respiratory rate (60 min)	-39	9	12	-37	9	12	-17	4	12	-16	4	12	n.a.	n.a.	n.a.	n.a.	n.a.	n.a.	0	NT	objective	n.a.
Urroz et al.	Blood lactate (15 min)	-5.06	3.3	12	-4.51	3.33	12	-4.62	2.76	12	-3.92	2.78	12	n.a.	n.a.	n.a.	n.a.	n.a.	n.a.	0	NT	objective	n.a.
Urroz et al.	Blood lactate (30 min)	-5.06	3.3	12	-4.51	3.33	12	-3.21	2.34	12	-2.33	2.36	12	n.a.	n.a.	n.a.	n.a.	n.a.	n.a.	0	NT	objective	n.a.
Urroz et al.	Blood lactate (45 min)	-5.06	3.3	12	-4.51	3.33	12	-1.82	1.97	12	-1.2	1.99	12	n.a.	n.a.	n.a.	n.a.	n.a.	n.a.	0	NT	objective	n.a.
Urroz et al.	Blood lactate (60 min)	-5.06	3.3	12	-4.51	3.33	12	-1.45	1.45	12	-0.91	1.46	12	n.a.	n.a.	n.a.	n.a.	n.a.	n.a.	0	NT	objective	n.a.
Mathur et al.	percentage of the wound healed (at 7 days)	n.a.	n.a.	n.a.	n.a.	n.a.	n.a.	n.a.	n.a.	n.a.	n.a.	n.a.	n.a.	0.68	0.32	32	0.73	0.29	33	2	NT	objective	n.a.
Mathur et al.	percentage of the wound healed (at 10 days)	n.a.	n.a.	n.a.	n.a.	n.a.	n.a.	n.a.	n.a.	n.a.	n.a.	n.a.	n.a.	0.93	0.11	32	0.97	0.06	33	2	NT	objective	n.a.
Schaefer et al. b)	STAI-S (state anxiety)	n.a.	n.a.	n.a.	n.a.	n.a.	n.a.	n.a.	n.a.	n.a.	n.a.	n.a.	n.a.	-1.17	5.21	24	-1.9	7.34	29	3	NT	self-report	Lab
Schaefer et al. b)	PANAS (mood and subjective stress)	n.a.	n.a.	n.a.	n.a.	n.a.	n.a.	n.a.	n.a.	n.a.	n.a.	n.a.	n.a.	-0.05	0.45	24	-0.12	0.46	29	3	NT	self-report	Lab
Schaefer et al. b)	VAS (subjectively perceived stressfulness; current stress)	n.a.	n.a.	n.a.	n.a.	n.a.	n.a.	n.a.	n.a.	n.a.	n.a.	n.a.	n.a.	-31.29	35.07	24	-30.76	34.6	29	3	NT	self-report	Lab
Guevarra et al. b)	emotional distress (sustained LPP, 1000–2000 ms)	n.a.	n.a.	n.a.	n.a.	n.a.	n.a.	n.a.	n.a.	n.a.	n.a.	n.a.	n.a.	-1.79	3.88	99	-2.59	3.88	99	1	HP	objective	n.a.
Guevarra et al. b)	emotional distress (sustained LPP, 2000–3000 ms)	n.a.	n.a.	n.a.	n.a.	n.a.	n.a.	n.a.	n.a.	n.a.	n.a.	n.a.	n.a.	-1.09	5.07	99	-2.84	5.07	99	1	HP	objective	n.a.
Guevarra et al. b)	emotional distress (sustained LPP, 3000–4000 ms)	n.a.	n.a.	n.a.	n.a.	n.a.	n.a.	n.a.	n.a.	n.a.	n.a.	n.a.	n.a.	-0.54	5.37	99	-2.96	5.37	99	1	HP	objective	n.a.
Guevarra et al. b)	emotional distress (sustained LPP, 4000–5000 ms)	n.a.	n.a.	n.a.	n.a.	n.a.	n.a.	n.a.	n.a.	n.a.	n.a.	n.a.	n.a.	-0.36	5.67	99	-2.93	5.67	99	1	HP	objective	n.a.
Guevarra et al. b)	emotional distress (sustained LPP, 5000–6000 ms)	n.a.	n.a.	n.a.	n.a.	n.a.	n.a.	n.a.	n.a.	n.a.	n.a.	n.a.	n.a.	-0.5	5.87	99	-3.02	5.87	99	1	HP	objective	n.a.
Rathschlag & Klatt a)	Subjective Physical Well-Being (FEW-16 - subscale vitality)	n.a.	n.a.	n.a.	n.a.	n.a.	n.a.	n.a.	n.a.	n.a.	n.a.	n.a.	n.a.	0.31	0.97	18	-0.11	0.58	16	1	NT	self-report	Clinical
Rathschlag & Klatt a)	Subjective Physical Well-Being (FEW-16 - subscale inner peace)	n.a.	n.a.	n.a.	n.a.	n.a.	n.a.	n.a.	n.a.	n.a.	n.a.	n.a.	n.a.	0.47	0.68	18	0.06	0.44	16	1	NT	self-report	Clinical
Rathschlag & Klatt a)	Subjective Physical Well-Being (FEW-16 - subscale resilience)	n.a.	n.a.	n.a.	n.a.	n.a.	n.a.	n.a.	n.a.	n.a.	n.a.	n.a.	n.a.	0.17	0.56	18	-0.09	0.53	16	1	NT	self-report	Clinical
Rathschlag & Klatt a)	Subjective Physical Well-Being (FEW-16 - subscale ability to enjoy)	n.a.	n.a.	n.a.	n.a.	n.a.	n.a.	n.a.	n.a.	n.a.	n.a.	n.a.	n.a.	0.13	0.44	18	0.02	0.37	16	1	NT	self-report	Clinical
Rathschlag & Klatt a)	ARSS (physical performance capability)	n.a.	n.a.	n.a.	n.a.	n.a.	n.a.	n.a.	n.a.	n.a.	n.a.	n.a.	n.a.	0.76	1.19	18	0.16	1.32	16	1	NT	self-report	Clinical
Rathschlag & Klatt a)	ARSS (mental performance capability)	n.a.	n.a.	n.a.	n.a.	n.a.	n.a.	n.a.	n.a.	n.a.	n.a.	n.a.	n.a.	0.25	0.92	18	0.14	1.06	16	1	NT	self-report	Clinical
Rathschlag & Klatt a)	ARSS (emotional balance)	n.a.	n.a.	n.a.	n.a.	n.a.	n.a.	n.a.	n.a.	n.a.	n.a.	n.a.	n.a.	0.17	1.18	18	0.14	0.73	16	1	NT	self-report	Clinical
Rathschlag & Klatt a)	ARSS (overall recovery)	n.a.	n.a.	n.a.	n.a.	n.a.	n.a.	n.a.	n.a.	n.a.	n.a.	n.a.	n.a.	0.03	1.29	18	0.05	1.2	16	1	NT	self-report	Clinical
Rathschlag & Klatt a)	ARSS (muscular stress)	n.a.	n.a.	n.a.	n.a.	n.a.	n.a.	n.a.	n.a.	n.a.	n.a.	n.a.	n.a.	-0.24	1.62	18	0.11	1.62	16	1	NT	self-report	Clinical
Rathschlag & Klatt a)	ARSS (lack of activation)	n.a.	n.a.	n.a.	n.a.	n.a.	n.a.	n.a.	n.a.	n.a.	n.a.	n.a.	n.a.	0.31	1.05	18	0.17	1.6	16	1	NT	self-report	Clinical
Rathschlag & Klatt a)	ARSS (negative emotional state)	n.a.	n.a.	n.a.	n.a.	n.a.	n.a.	n.a.	n.a.	n.a.	n.a.	n.a.	n.a.	0.33	1.27	18	0.06	1.35	16	1	NT	self-report	Clinical
Rathschlag & Klatt a)	ARSS (overall stress)	n.a.	n.a.	n.a.	n.a.	n.a.	n.a.	n.a.	n.a.	n.a.	n.a.	n.a.	n.a.	0.18	1.01	18	-0.13	1.66	16	1	NT	self-report	Clinical
Rathschlag & Klatt b)	Subjective Physical Well-Being (FEW-16 - subscale vitality)	n.a.	n.a.	n.a.	n.a.	n.a.	n.a.	n.a.	n.a.	n.a.	n.a.	n.a.	n.a.	0.54	0.94	18	0.24	0.59	19	1	NT	self-report	Clinical
Rathschlag & Klatt b)	Subjective Physical Well-Being (FEW-16 - subscale inner peace)	n.a.	n.a.	n.a.	n.a.	n.a.	n.a.	n.a.	n.a.	n.a.	n.a.	n.a.	n.a.	0.43	0.59	18	0.12	0.45	19	1	NT	self-report	Clinical
Rathschlag & Klatt b)	Subjective Physical Well-Being (FEW-16 - subscale resilience)	n.a.	n.a.	n.a.	n.a.	n.a.	n.a.	n.a.	n.a.	n.a.	n.a.	n.a.	n.a.	0.19	0.79	18	0.11	0.55	19	1	NT	self-report	Clinical
Rathschlag & Klatt b)	Subjective Physical Well-Being (FEW-16 - subscale ability to enjoy)	n.a.	n.a.	n.a.	n.a.	n.a.	n.a.	n.a.	n.a.	n.a.	n.a.	n.a.	n.a.	0.24	0.76	18	0.22	0.64	19	1	NT	self-report	Clinical
Rathschlag & Klatt b)	ARSS (physical performance capability)	n.a.	n.a.	n.a.	n.a.	n.a.	n.a.	n.a.	n.a.	n.a.	n.a.	n.a.	n.a.	0.49	1.04	18	0.16	1.03	19	1	NT	self-report	Clinical
Rathschlag & Klatt b)	ARSS (mental performance capability)	n.a.	n.a.	n.a.	n.a.	n.a.	n.a.	n.a.	n.a.	n.a.	n.a.	n.a.	n.a.	0.26	1.06	18	-0.04	0.69	19	1	NT	self-report	Clinical
Rathschlag & Klatt b)	ARSS (emotional balance)	n.a.	n.a.	n.a.	n.a.	n.a.	n.a.	n.a.	n.a.	n.a.	n.a.	n.a.	n.a.	0.36	0.97	18	-0.36	0.57	19	1	NT	self-report	Clinical
Rathschlag & Klatt b)	ARSS (overall recovery)	n.a.	n.a.	n.a.	n.a.	n.a.	n.a.	n.a.	n.a.	n.a.	n.a.	n.a.	n.a.	0.21	0.68	18	-0.11	0.5	19	1	NT	self-report	Clinical
Rathschlag & Klatt b)	ARSS (muscular stress)	n.a.	n.a.	n.a.	n.a.	n.a.	n.a.	n.a.	n.a.	n.a.	n.a.	n.a.	n.a.	-0.11	2.14	18	-0.42	1.22	19	1	NT	self-report	Clinical
Rathschlag & Klatt b)	ARSS (lack of activation)	n.a.	n.a.	n.a.	n.a.	n.a.	n.a.	n.a.	n.a.	n.a.	n.a.	n.a.	n.a.	0.33	1.24	18	-0.11	0.94	19	1	NT	self-report	Clinical
Rathschlag & Klatt b)	ARSS (negative emotional state)	n.a.	n.a.	n.a.	n.a.	n.a.	n.a.	n.a.	n.a.	n.a.	n.a.	n.a.	n.a.	0.43	1.21	18	-0.51	0.91	19	1	NT	self-report	Clinical
Rathschlag & Klatt b)	ARSS (overall stress)	n.a.	n.a.	n.a.	n.a.	n.a.	n.a.	n.a.	n.a.	n.a.	n.a.	n.a.	n.a.	0.35	0.97	18	0.01	1.25	19	1	NT	self-report	Clinical
Schneider et al.	Systolic blood pressure	113.2	12.5	15	110.6	8.7	15	111.7	12.3	15	106.2	11.3	15	n.a.	n.a.	n.a.	n.a.	n.a.	n.a.	0	NT	objective	n.a.
Schneider et al.	Diastolic blood pressure	70.3	9.3	15	65.1	9.35	15	69.3	9.3	15	64.3	10.2	15	n.a.	n.a.	n.a.	n.a.	n.a.	n.a.	0	NT	objective	n.a.
Schneider et al.	Heart rate	78.4	7.1	15	64.3	10.2	15	73.6	8.2	15	70.2	4.8	15	n.a.	n.a.	n.a.	n.a.	n.a.	n.a.	0	NT	objective	n.a.
Schneider et al.	Reaction time	-245	57	15	-222	40	15	-240	54	15	-223	27	15	n.a.	n.a.	n.a.	n.a.	n.a.	n.a.	0	NT	objective	n.a.
Schneider et al.	Mood	31.1	7.4	15	31.3	6	15	31.8	5.4	15	32.8	5.1	15	n.a.	n.a.	n.a.	n.a.	n.a.	n.a.	0	NT	self-report	Lab
Schneider et al.	Alertness	30.3	7.4	15	25.9	7.4	15	27.5	7.4	15	25.1	7.4	15	n.a.	n.a.	n.a.	n.a.	n.a.	n.a.	0	NT	self-report	Lab
Schneider et al.	Calmness	-31.4	4.6	15	-31.8	5.2	15	-31.6	4	15	-33.5	4.9	15	n.a.	n.a.	n.a.	n.a.	n.a.	n.a.	0	NT	self-report	Lab
